# Supplementary material for: Glycolysis Is Dynamic and Relates Closely to Respiration Rate in Stored Sugarbeet Roots
Source: Front Plant Sci. 2017 May 24;8:861. doi: 10.3389/fpls.2017.00861 (PMC5442176; doi:10.3389/fpls.2017.00861)
Supplement: Supplementary file 3 [file Table_3.XLSX]

## Sheet: Sheet1
Table S3 | Correlations between glycolytic enzyme activities and respiration rate (RESP) in roots during 60 d storage. Abbreviations used for enzymes are defined in Table 1.
	Upper value is the Pearson correlation coefficient; lower value is the P-value. Correlations that are significant at α = 0.05 are highlighted in yellow.
	HK	FK	UPDase	G6PI	PGM	PFK	PFP	ALD	TPI	GAPDH	PGK	PGlyM	ENO	PK	PEPase
FK	0.753
	0.031
UPDase	0.556	0.281
	0.152	0.5
G6PI	-0.475	-0.405	-0.238
	0.234	0.319	0.57
PGM	0.095	0.542	-0.24	0.394
	0.822	0.166	0.568	0.334
PFK	0.651	0.862	0.183	-0.122	0.547
	0.081	0.006	0.665	0.774	0.16
PFP	0.613	0.577	0.569	-0.508	-0.228	0.589
	0.106	0.134	0.141	0.199	0.588	0.125
ALD	-0.365	0.045	-0.137	0.177	0.27	-0.211	-0.06
	0.374	0.916	0.746	0.674	0.518	0.615	0.889
TPI	0.554	0.288	0.71	-0.621	-0.534	0.033	0.715	0.085
	0.154	0.489	0.048	0.1	0.173	0.939	0.046	0.842
GAPDH	0.746	0.412	0.426	-0.158	-0.041	0.661	0.532	-0.775	0.203
	0.034	0.31	0.293	0.708	0.922	0.074	0.175	0.024	0.63
PGK	-0.129	-0.315	-0.533	0.165	0.064	-0.39	-0.746	-0.189	-0.369	-0.184
	0.76	0.447	0.173	0.696	0.879	0.34	0.034	0.654	0.368	0.662
PGlyM	-0.605	-0.238	-0.307	0.465	0.387	-0.016	-0.358	0.096	-0.742	-0.264	-0.274
	0.112	0.571	0.46	0.246	0.343	0.97	0.383	0.821	0.035	0.528	0.511
ENO	-0.23	0.203	-0.394	0.339	0.709	0.218	-0.498	0.096	-0.599	-0.222	0.368	0.314
	0.583	0.63	0.334	0.411	0.049	0.603	0.209	0.821	0.117	0.598	0.37	0.449
PK	0.253	0.364	0.527	-0.231	-0.19	0.412	0.89	0.24	0.586	0.233	-0.914	-0.07	-0.456
	0.546	0.376	0.179	0.583	0.653	0.31	0.003	0.566	0.127	0.579	0.001	0.869	0.256
PEPase	-0.087	0.245	0.208	0.493	0.37	0.471	0.37	0.34	-0.047	0.086	-0.614	0.307	0.218	0.633
	0.838	0.559	0.621	0.214	0.367	0.238	0.367	0.411	0.912	0.84	0.105	0.46	0.604	0.092
RESP	0.372	0.437	0.541	-0.203	-0.155	0.548	0.924	0.077	0.575	0.416	-0.836	-0.168	-0.363	0.965	0.673
	0.364	0.279	0.166	0.629	0.714	0.16	0.001	0.856	0.136	0.305	0.01	0.691	0.377	0	0.068
