# Supplementary material for: Glycolysis Is Dynamic and Relates Closely to Respiration Rate in Stored Sugarbeet Roots
Source: Front Plant Sci. 2017 May 24;8:861. doi: 10.3389/fpls.2017.00861 (PMC5442176; doi:10.3389/fpls.2017.00861)
Supplement: Supplementary file 4 [file Table_4.XLSX]

## Sheet: Sheet1
Table S4 | Correlations between glycolytic pathway metabolites, ATP:ADP ratio, NADH:NAD+, and respiration rate (RESP) in roots during 60 d storage. Abbreviations used for metabolites are defined in Table 3.
Upper value is the Pearson correlation coefficient; lower value is the P-value. Correlations that are significant at α = 0.05 are highlighted in yellow.
	sucrose	glucose	fructose	UDPG	F6P	G6P	G1P	F1,6P	TrioseP	PEP	Pyr	UDP	UTP	ATP	ADP	NADH	NAD	ATP:ADP	NADH:NAD
glucose	-0.665
	0.072
fructose	0.245	0.418
	0.559	0.302
UDPG	0.128	-0.256	0.247
	0.762	0.541	0.555
F6P	-0.436	0.199	-0.303	-0.322
	0.28	0.637	0.465	0.436
G6P	-0.14	-0.41	-0.703	0.228	0.377
	0.741	0.313	0.052	0.586	0.358
G1P	-0.161	0.045	-0.388	0.074	-0.428	0.36
	0.704	0.915	0.342	0.861	0.291	0.381
F1,6P	-0.227	-0.098	-0.444	-0.355	0.467	-0.094	-0.372
	0.588	0.817	0.271	0.387	0.243	0.824	0.364
TrioseP	-0.147	-0.19	-0.649	0.084	-0.317	0.526	0.93	-0.121
	0.729	0.652	0.081	0.844	0.444	0.181	0.001	0.775
PEP	0.551	-0.533	-0.143	0.312	-0.153	0.423	0.144	-0.226	0.289
	0.157	0.174	0.736	0.453	0.718	0.296	0.733	0.591	0.487
Pyr	0.65	0.049	0.751	0.039	-0.347	-0.711	-0.364	-0.101	-0.497	0.171
	0.081	0.907	0.032	0.927	0.4	0.048	0.375	0.813	0.21	0.686
UDP	-0.621	0.084	-0.84	-0.256	0.432	0.609	0.478	0.402	0.657	0.045	-0.756
	0.101	0.844	0.009	0.541	0.285	0.109	0.231	0.324	0.077	0.916	0.03
UTP	0.311	-0.672	-0.561	0.096	0.169	0.737	0.241	-0.09	0.343	0.229	-0.383	0.193
	0.453	0.068	0.148	0.821	0.69	0.037	0.565	0.832	0.405	0.585	0.348	0.647
ATP	0.586	-0.67	-0.322	-0.03	0.044	0.404	0.097	-0.04	0.147	0.189	0.015	-0.094	0.9
	0.127	0.069	0.437	0.944	0.917	0.321	0.819	0.925	0.729	0.654	0.972	0.824	0.002
ADP	0.253	-0.613	-0.532	0.147	0.297	0.814	0.184	-0.112	0.289	0.293	-0.402	0.226	0.98	0.843
	0.545	0.106	0.174	0.728	0.475	0.014	0.663	0.792	0.487	0.481	0.323	0.59	0	0.008
NADH	-0.616	0.755	0.445	0.054	0.478	-0.348	-0.451	0.233	-0.552	-0.529	0.087	-0.044	-0.592	-0.601	-0.488
	0.104	0.03	0.269	0.898	0.231	0.398	0.263	0.579	0.156	0.178	0.839	0.918	0.122	0.115	0.22
NAD	0.697	-0.349	0.67	0.554	-0.544	-0.321	-0.292	-0.503	-0.412	0.164	0.598	-0.915	0.055	0.247	0.023	-0.165
	0.055	0.396	0.069	0.154	0.163	0.439	0.483	0.204	0.31	0.698	0.117	0.001	0.897	0.556	0.957	0.696
ATP:ADP	0.508	-0.288	0.03	-0.284	-0.762	-0.482	0.269	-0.044	0.233	-0.007	0.355	-0.291	-0.064	0.181	-0.246	-0.615	0.254
	0.198	0.49	0.943	0.495	0.028	0.226	0.52	0.917	0.579	0.986	0.388	0.484	0.881	0.667	0.558	0.105	0.543
NADH:NAD	-0.86	0.78	-0.019	-0.281	0.562	-0.176	-0.145	0.471	-0.163	-0.554	-0.248	0.451	-0.54	-0.635	-0.467	0.832	-0.666	-0.496
	0.006	0.023	0.965	0.5	0.147	0.676	0.732	0.239	0.699	0.154	0.554	0.262	0.167	0.091	0.243	0.01	0.071	0.211
RESP	0.926	-0.737	0.173	0.293	-0.65	-0.162	-0.02	-0.199	0.013	0.435	0.535	-0.592	0.311	0.545	0.207	-0.671	0.743	0.642	-0.887
	0.001	0.037	0.682	0.481	0.081	0.702	0.963	0.636	0.976	0.282	0.172	0.122	0.454	0.162	0.622	0.068	0.035	0.086	0.003
