# Supplementary material for: Glycolysis Is Dynamic and Relates Closely to Respiration Rate in Stored Sugarbeet Roots
Source: Front Plant Sci. 2017 May 24;8:861. doi: 10.3389/fpls.2017.00861 (PMC5442176; doi:10.3389/fpls.2017.00861)
Supplement: Supplementary file 5 [file Table_5.XLSX]

## Sheet: Sheet1
Table S5 | Correlations between glycolytic enzyme activities, glycolytic pathway metabolites, ATP:ADP ratio, NADH:NAD+ ratio, and respiration rate (RESP) in roots during 60 d storage. Abbreviations used for enzymes are defined in Table 1. Abbreviations used for metabolites are defined in Table 3.
	Upper value is the Pearson correlation coefficient; lower value is the P-value. Correlations that are significant at α = 0.05 are highlighted in yellow.
	HK	FK	UPDase	G6PI	PGM	PFK	PFP	ALD	TPI	GAPDH	PGK	PGlyM	ENO	PK	PEPase	sucrose	glucose	fructose	UDPG	F6P	G6P	G1P	F1,6P	TrioseP	PEP	Pyr	UDP	UTP	ATP	ADP	NADH	NAD	ATP:ADP	NADH:NAD
FK	0.753
	0.031
UPDase	0.556	0.281
	0.152	0.5
G6PI	-0.475	-0.405	-0.238
	0.234	0.319	0.57
PGM	0.095	0.542	-0.24	0.394
	0.822	0.166	0.568	0.334
PFK	0.651	0.862	0.183	-0.122	0.547
	0.081	0.006	0.665	0.774	0.16
PFP	0.613	0.577	0.569	-0.508	-0.228	0.589
	0.106	0.134	0.141	0.199	0.588	0.125
ALD	-0.365	0.045	-0.137	0.177	0.27	-0.211	-0.06
	0.374	0.916	0.746	0.674	0.518	0.615	0.889
TPI	0.554	0.288	0.71	-0.621	-0.534	0.033	0.715	0.085
	0.154	0.489	0.048	0.1	0.173	0.939	0.046	0.842
GAPDH	0.746	0.412	0.426	-0.158	-0.041	0.661	0.532	-0.775	0.203
	0.034	0.31	0.293	0.708	0.922	0.074	0.175	0.024	0.63
PGK	-0.129	-0.315	-0.533	0.165	0.064	-0.39	-0.746	-0.189	-0.369	-0.184
	0.76	0.447	0.173	0.696	0.879	0.34	0.034	0.654	0.368	0.662
PGlyM	-0.605	-0.238	-0.307	0.465	0.387	-0.016	-0.358	0.096	-0.742	-0.264	-0.274
	0.112	0.571	0.46	0.246	0.343	0.97	0.383	0.821	0.035	0.528	0.511
ENO	-0.23	0.203	-0.394	0.339	0.709	0.218	-0.498	0.096	-0.599	-0.222	0.368	0.314
	0.583	0.63	0.334	0.411	0.049	0.603	0.209	0.821	0.117	0.598	0.37	0.449
PK	0.253	0.364	0.527	-0.231	-0.19	0.412	0.89	0.24	0.586	0.233	-0.914	-0.07	-0.456
	0.546	0.376	0.179	0.583	0.653	0.31	0.003	0.566	0.127	0.579	0.001	0.869	0.256
PEPase	-0.087	0.245	0.208	0.493	0.37	0.471	0.37	0.34	-0.047	0.086	-0.614	0.307	0.218	0.633
	0.838	0.559	0.621	0.214	0.367	0.238	0.367	0.411	0.912	0.84	0.105	0.46	0.604	0.092
sucrose	0.303	0.558	0.42	-0.206	0.089	0.635	0.86	0.212	0.393	0.291	-0.924	0.094	-0.249	0.945	0.691
	0.465	0.151	0.3	0.625	0.833	0.091	0.006	0.614	0.336	0.484	0.001	0.825	0.551	0	0.057
glucose	-0.442	-0.458	-0.118	0.601	0.31	-0.514	-0.853	0.148	-0.525	-0.442	0.466	0.395	0.39	-0.677	-0.164	-0.665
	0.273	0.254	0.78	0.115	0.455	0.192	0.007	0.726	0.182	0.273	0.244	0.333	0.339	0.065	0.699	0.072
fructose	-0.546	-0.217	0.217	0.487	0.188	-0.223	-0.142	0.582	-0.11	-0.521	-0.418	0.505	0.267	0.275	0.633	0.245	0.418
	0.162	0.606	0.606	0.221	0.655	0.596	0.737	0.13	0.795	0.186	0.303	0.202	0.522	0.51	0.092	0.559	0.302
UDPG	-0.114	0.117	-0.092	0.093	0.042	0.151	0.112	0.181	0.114	-0.099	0.073	-0.29	0.495	0.159	0.458	0.128	-0.256	0.247
	0.788	0.783	0.828	0.827	0.922	0.722	0.792	0.668	0.787	0.816	0.864	0.486	0.212	0.706	0.254	0.762	0.541	0.555
F6P	-0.382	-0.16	-0.842	-0.021	0.236	-0.269	-0.536	0.262	-0.526	-0.52	0.48	0.251	0.159	-0.541	-0.492	-0.436	0.199	-0.303	-0.322
	0.35	0.705	0.009	0.96	0.573	0.519	0.17	0.53	0.181	0.186	0.228	0.549	0.706	0.166	0.216	0.28	0.637	0.465	0.436
G6P	0.456	0.551	-0.334	-0.59	0.181	0.36	0.097	-0.161	0.099	0.154	0.422	-0.494	0.274	-0.26	-0.432	-0.14	-0.41	-0.703	0.228	0.377
	0.256	0.157	0.419	0.124	0.668	0.381	0.819	0.704	0.816	0.716	0.298	0.213	0.511	0.535	0.285	0.741	0.313	0.052	0.586	0.358
G1P	0.795	0.488	0.46	-0.099	0.221	0.421	0.123	-0.453	0.267	0.632	0.301	-0.564	0.158	-0.201	-0.131	-0.161	0.045	-0.388	0.074	-0.428	0.36
	0.018	0.22	0.252	0.815	0.599	0.299	0.771	0.259	0.523	0.093	0.469	0.145	0.708	0.632	0.756	0.704	0.915	0.342	0.861	0.291	0.381
F1,6P	-0.276	-0.496	-0.562	0.261	-0.259	-0.201	-0.182	-0.249	-0.384	0.099	0.232	0.152	-0.39	-0.19	-0.218	-0.227	-0.098	-0.444	-0.355	0.467	-0.094	-0.372
	0.508	0.212	0.147	0.533	0.535	0.634	0.665	0.553	0.348	0.815	0.581	0.719	0.34	0.653	0.604	0.588	0.817	0.271	0.387	0.243	0.824	0.364
TrioseP	0.813	0.473	0.277	-0.21	0.109	0.501	0.202	-0.645	0.213	0.775	0.341	-0.594	0.085	-0.201	-0.219	-0.147	-0.19	-0.649	0.084	-0.317	0.526	0.93	-0.121
	0.014	0.236	0.506	0.618	0.797	0.206	0.632	0.084	0.613	0.024	0.409	0.121	0.842	0.633	0.602	0.729	0.652	0.081	0.844	0.444	0.181	0.001	0.775
PEP	0.334	0.688	-0.04	-0.238	0.43	0.852	0.445	-0.283	-0.141	0.476	-0.356	0.192	0.414	0.311	0.388	0.551	-0.533	-0.143	0.312	-0.153	0.423	0.144	-0.226	0.289
	0.419	0.059	0.926	0.571	0.288	0.007	0.269	0.497	0.739	0.234	0.387	0.649	0.307	0.453	0.342	0.157	0.174	0.736	0.453	0.718	0.296	0.733	0.591	0.487
Pyr	-0.258	0.047	0.234	0.533	0.314	0.255	0.244	0.398	-0.148	-0.064	-0.73	0.593	0.022	0.599	0.876	0.65	0.049	0.751	0.039	-0.347	-0.711	-0.364	-0.101	-0.497	0.171
	0.537	0.911	0.577	0.174	0.448	0.542	0.56	0.328	0.726	0.88	0.04	0.121	0.959	0.117	0.004	0.081	0.907	0.032	0.927	0.4	0.048	0.375	0.813	0.21	0.686
UDP	0.322	0.048	-0.401	-0.119	0.104	0.088	-0.353	-0.603	-0.312	0.369	0.749	-0.257	0.132	-0.713	-0.67	-0.621	0.084	-0.84	-0.256	0.432	0.609	0.478	0.402	0.657	0.045	-0.756
	0.437	0.911	0.324	0.779	0.806	0.836	0.391	0.113	0.452	0.369	0.033	0.538	0.755	0.047	0.069	0.101	0.844	0.009	0.541	0.285	0.109	0.231	0.324	0.077	0.916	0.03
UTP	0.628	0.661	0.022	-0.658	0.01	0.403	0.56	0.181	0.563	0.159	-0.041	-0.669	-0.243	0.294	-0.18	0.311	-0.672	-0.561	0.096	0.169	0.737	0.241	-0.09	0.343	0.229	-0.383	0.193
	0.095	0.074	0.958	0.076	0.981	0.323	0.149	0.668	0.146	0.708	0.924	0.07	0.563	0.48	0.67	0.453	0.068	0.148	0.821	0.69	0.037	0.565	0.832	0.405	0.585	0.348	0.647
ATP	0.586	0.66	0.17	-0.461	0.071	0.473	0.709	0.348	0.579	0.167	-0.362	-0.483	-0.407	0.575	0.12	0.586	-0.67	-0.322	-0.03	0.044	0.404	0.097	-0.04	0.147	0.189	0.015	-0.094	0.9
	0.127	0.075	0.687	0.25	0.867	0.237	0.049	0.398	0.132	0.693	0.378	0.226	0.317	0.136	0.777	0.127	0.069	0.437	0.944	0.917	0.321	0.819	0.925	0.729	0.654	0.972	0.824	0.002
ADP	0.533	0.674	-0.126	-0.631	0.128	0.404	0.445	0.235	0.425	0.053	0.034	-0.577	-0.077	0.194	-0.188	0.253	-0.613	-0.532	0.147	0.297	0.814	0.184	-0.112	0.289	0.293	-0.402	0.226	0.98	0.843
	0.174	0.067	0.766	0.094	0.763	0.321	0.269	0.575	0.294	0.901	0.936	0.135	0.857	0.645	0.655	0.545	0.106	0.174	0.728	0.475	0.014	0.663	0.792	0.487	0.481	0.323	0.59	0	0.008
NADH	-0.854	-0.697	-0.588	0.664	0.152	-0.672	-0.877	0.396	-0.645	-0.749	0.495	0.442	0.392	-0.586	-0.048	-0.616	0.755	0.445	0.054	0.478	-0.348	-0.451	0.233	-0.552	-0.529	0.087	-0.044	-0.592	-0.601	-0.488
	0.007	0.055	0.126	0.072	0.72	0.068	0.004	0.331	0.084	0.032	0.213	0.273	0.337	0.127	0.91	0.104	0.03	0.269	0.898	0.231	0.398	0.263	0.579	0.156	0.178	0.839	0.918	0.122	0.115	0.22
NAD	-0.119	0.159	0.414	-0.047	-0.124	0.108	0.537	0.519	0.474	-0.21	-0.697	-0.021	-0.048	0.787	0.705	0.697	-0.349	0.67	0.554	-0.544	-0.321	-0.292	-0.503	-0.412	0.164	0.598	-0.915	0.055	0.247	0.023	-0.165
	0.779	0.707	0.308	0.912	0.769	0.8	0.17	0.188	0.236	0.617	0.054	0.96	0.91	0.021	0.051	0.055	0.396	0.069	0.154	0.163	0.439	0.483	0.204	0.31	0.698	0.117	0.001	0.897	0.556	0.957	0.696
ATP:ADP	0.485	0.103	0.831	-0.085	-0.367	0.243	0.651	-0.349	0.538	0.646	-0.624	-0.149	-0.654	0.617	0.266	0.508	-0.288	0.03	-0.284	-0.762	-0.482	0.269	-0.044	0.233	-0.007	0.355	-0.291	-0.064	0.181	-0.246	-0.615	0.254
	0.223	0.809	0.011	0.842	0.371	0.561	0.081	0.397	0.169	0.083	0.098	0.724	0.079	0.103	0.524	0.198	0.49	0.943	0.495	0.028	0.226	0.52	0.917	0.579	0.986	0.388	0.484	0.881	0.667	0.558	0.105	0.543
NADH:NAD	-0.566	-0.681	-0.585	0.56	0.098	-0.609	-0.94	-0.046	-0.7	-0.394	0.742	0.315	0.248	-0.854	-0.418	-0.86	0.78	-0.019	-0.281	0.562	-0.176	-0.145	0.471	-0.163	-0.554	-0.248	0.451	-0.54	-0.635	-0.467	0.832	-0.666	-0.496
	0.144	0.063	0.128	0.148	0.818	0.109	0.001	0.913	0.053	0.334	0.035	0.447	0.554	0.007	0.303	0.006	0.023	0.965	0.5	0.147	0.676	0.732	0.239	0.699	0.154	0.554	0.262	0.167	0.091	0.243	0.01	0.071	0.211
RESP	0.372	0.437	0.541	-0.203	-0.155	0.548	0.924	0.077	0.575	0.416	-0.836	-0.168	-0.363	0.965	0.673	0.926	-0.737	0.173	0.293	-0.65	-0.162	-0.02	-0.199	0.013	0.435	0.535	-0.592	0.311	0.545	0.207	-0.671	0.743	0.642	-0.887
	0.364	0.279	0.166	0.629	0.714	0.16	0.001	0.856	0.136	0.305	0.01	0.691	0.377	0	0.068	0.001	0.037	0.682	0.481	0.081	0.702	0.963	0.636	0.976	0.282	0.172	0.122	0.454	0.162	0.622	0.068	0.035	0.086	0.003
